# Supplementary material for: Identifying Genetic Architecture of Carcass and Meat Quality Traits in a Ningxiang Indigenous Pig Population
Source: Genes (Basel). 2023 Jun 21;14(7):1308. doi: 10.3390/genes14071308 (PMC10378861; doi:10.3390/genes14071308)
Supplement: Supplementary file 1 [file genes-14-01308-s001.zip]

Archive with 3 entries (2 files):
- genes-2419942 - Supplementary/
- genes-2419942 - Supplementary/genes-2419942 - Supplementary Figure.docx
- genes-2419942 - Supplementary/genes-2419942 - Supplementary Table.docx
